# Supplementary material for: Knowledge and Attitudes of Parents of School-Aged Children Regarding Vaccinations, and an Analysis of Measles and Pertussis Vaccination Coverage Using the Example of the City of Radomsko in Central Poland
Source: Vaccines (Basel). 2025 Aug 16;13(8):869. doi: 10.3390/vaccines13080869 (PMC12389980; doi:10.3390/vaccines13080869)
Supplement: Supplementary file 1 [file vaccines-13-00869-s001.zip]

Archive with 2 entries (2 files):
- PLAKAT_NOWICKI.jpg
- Questionnaire_Nowicki_UMedPoland.pdf
